# Supplementary material for: Pan-Cancer Analysis of Genomic and Prognostic Characteristics Associated With Coronavirus Disease 2019 Regulators
Source: Front Med (Lausanne). 2021 Aug 11;8:662460. doi: 10.3389/fmed.2021.662460 (PMC8385656; doi:10.3389/fmed.2021.662460)
Supplement: Supplementary file 1 [file Data_Sheet_1.ZIP]

Archive with 4 entries (4 files):
- CNV.txt
- Expression.xlsx
- promoter-methylation-lev.xls
- SNP.txt
