# Supplementary material for: Pan-Cancer Analysis of Genomic and Prognostic Characteristics Associated With Coronavirus Disease 2019 Regulators
Source: Front Med (Lausanne). 2021 Aug 11;8:662460. doi: 10.3389/fmed.2021.662460 (PMC8385656; doi:10.3389/fmed.2021.662460)
Supplement: Supplementary file 1 [file Data_Sheet_1.ZIP › CNV.txt]

Gene Symbol	TCGA-69-8253-01A	TCGA-69-8255-01A	TCGA-86-8278-01A	TCGA-97-8179-01A	TCGA-83-5908-01A	TCGA-69-8254-01A	TCGA-97-8171-01A	TCGA-97-8172-01A	TCGA-97-8175-01A	TCGA-86-8280-01A	TCGA-97-8177-01A	TCGA-86-8281-01A	TCGA-93-8067-01A	TCGA-97-8174-01A	TCGA-86-8279-01A	TCGA-55-8299-01A	TCGA-55-8301-01A	TCGA-69-7765-01A	TCGA-55-7903-01A	TCGA-55-7907-01A	TCGA-55-7914-01A	TCGA-53-7813-01A	TCGA-55-7910-01A	TCGA-91-7771-01A	TCGA-55-7911-01A	TCGA-55-7724-01A	TCGA-69-7764-01A	TCGA-55-7725-01A	TCGA-69-7761-01A	TCGA-86-7701-01A	TCGA-69-7763-01A	TCGA-55-7815-01A	TCGA-55-7726-01A	TCGA-97-7938-01A	TCGA-55-7727-01A	TCGA-97-7937-01A	TCGA-86-7714-01A	TCGA-69-7760-01A	TCGA-44-A479-01A	TCGA-55-A490-01A	TCGA-62-A46P-01A	TCGA-62-A471-01A	TCGA-J2-A4AE-01A	TCGA-44-A47A-01A	TCGA-55-A491-01A	TCGA-62-A46R-01A	TCGA-62-A472-01A	TCGA-J2-A4AG-01A	TCGA-44-A47B-01A
AGT	0	0	0	0	0	0	0	0	0	0	0	0	0	0	0	0	0	0	0	0	0	0	0	0	0	0	0	0	0	0	0	0	0	0	0	0	0	1	0	0	0	0	0	0	0	0	0	0	0
SLC6A19	0	1	0	1	0	0	1	0	0	0	0	0	0	0	0	0	0	1	0	0	0	0	-1	0	0	0	0	0	0	0	0	0	0	0	0	0	0	0	0	0	0	0	0	0	1	0	1	0	0
ACE	0	1	0	0	0	0	0	0	0	0	0	0	1	0	0	0	0	0	0	0	0	0	0	0	0	0	-1	0	0	0	0	0	0	0	0	0	0	0	1	0	0	0	0	1	0	0	0	0	0
TMPRSS2	0	0	0	0	0	0	0	0	0	0	0	0	0	0	0	0	0	0	0	0	1	0	0	0	0	0	0	0	0	0	0	0	0	0	0	0	0	0	0	0	0	0	1	0	1	0	0	0	0
ACE2	0	0	0	-1	0	0	0	0	0	0	0	0	0	0	0	0	0	0	0	0	0	0	0	-1	0	0	0	0	0	0	0	0	0	0	0	0	0	0	0	0	0	0	0	0	0	0	0	0	0
AGTR2	0	0	0	0	0	0	0	0	0	0	0	1	0	0	0	0	0	0	0	-1	0	0	-1	0	0	0	1	0	0	0	0	0	0	0	0	0	0	0	0	0	0	0	0	0	0	0	0	0	0
[truncated: 506 more columns]
