# Supplementary material for: Pan-Cancer Analysis of Genomic and Prognostic Characteristics Associated With Coronavirus Disease 2019 Regulators
Source: Front Med (Lausanne). 2021 Aug 11;8:662460. doi: 10.3389/fmed.2021.662460 (PMC8385656; doi:10.3389/fmed.2021.662460)
Supplement: Supplementary file 1 [file Data_Sheet_1.ZIP › Expression.xlsx]

## Sheet: Sheet1
Cancer Types	Symbol	Normal expr.	Tumor expr.	Fold Change	P-value	FDR	#Nomal	#Tumor
KIRC	TMPRSS2	2744.71	116.637	0.0425302	2.07762e-29	2.16084e-27	72	72
LUAD	ACE	3714.17	1134.28	0.305411	1.78604e-21	1.48817e-19	58	58
LUSC	TMPRSS2	3788.06	697.114	0.184051	2.94004e-18	7.70922e-17	51	51
LUSC	ACE	4365.28	841.398	0.192766	3.33529e-18	8.63249e-17	51	51
KIRP	TMPRSS2	2736.06	335.63	0.122701	1.00199e-09	3.84308e-08	32	32
KIRC	ACE	602.916	1487.72	2.4673	1.93392e-09	7.97735e-09	72	72
LUAD	AGTR2	850.12	173.474	0.204152	4.4201e-09	2.85415e-08	58	58
LUAD	TMPRSS2	3886.27	2046.68	0.526657	4.60744e-09	2.95976e-08	58	58
LUSC	AGTR2	752.261	64.7519	0.0861978	1.64178e-08	7.59296e-08	51	51
BRCA	TMPRSS2	887.933	413.025	0.465214	4.91206e-08	1.71316e-07	114	114
COAD	TMPRSS2	10130	3604.68	0.355848	1.30796e-07	1.56819e-06	26	26
KIRC	SLC6A19	5115.86	1042.89	0.203871	2.90869e-07	8.86367e-07	72	72
HNSC	TMPRSS2	1387.36	263.61	0.190067	1.39608e-06	1.71769e-05	43	43
KIRC	AGT	1160.88	2917.49	2.51303	3.2262e-06	8.6186e-06	72	72
COAD	SLC6A19	810.144	30.5925	0.0378805	5.17637e-06	3.39788e-05	26	26
KIRC	AGTR2	10.4074	1.14053	0.118062	7.59012e-06	1.94093e-05	72	72
KICH	TMPRSS2	2985.85	6743.78	2.25854	1.0114e-05	5.80161e-05	25	25
KIRP	SLC6A19	8984.35	359.006	0.0399697	2.57408e-05	0.000172608	32	32
LIHC	TMPRSS2	2351.27	1133.59	0.482141	3.28589e-05	0.000178147	50	50
COAD	AGT	135.695	542.263	3.99399	3.3715e-05	0.000166908	26	26
PRAD	TMPRSS2	23207.1	34770.6	1.49827	0.000206227	0.000919263	52	52
LIHC	ACE	110.312	247.244	2.2402	0.000313721	0.00126992	50	50
KICH	ACE2	815.047	4.81512	0.00602974	0.000489175	0.00156182	25	25
LUAD	AGT	80.9697	496.822	6.12956	0.000697947	0.00168431	58	58
STAD	AGT	341.448	1019.5	2.98525	0.000774009	0.00527213	32	32
LUAD	ACE2	59.306	180.698	3.04343	0.000943493	0.00222089	58	58
PRAD	ACE	1758.28	729.897	0.415152	0.00114062	0.00396303	52	52
HNSC	AGT	380.982	100.085	0.262897	0.0012199	0.00477354	43	43
KIRP	AGTR2	10.9875	0.476119	0.0519611	0.00140913	0.00494713	32	32
KIRC	ACE2	1505.3	2583.99	1.71655	0.00152318	0.00282891	72	72
KICH	AGT	756.456	42.6049	0.0564464	0.00158208	0.00427722	25	25
THCA	AGTR2	0.585585	0.149069	0.363295	0.00172244	0.00420064	59	59
BRCA	AGT	154.66	363.944	2.35231	0.00240415	0.00456707	114	114
KICH	SLC6A19	2522.05	1.18993	0.00051144	0.00300609	0.00744508	25	25
KICH	AGTR2	10.7214	0.963956	0.0983193	0.00369038	0.00888247	25	25
LIHC	SLC6A19	99.56	35.0929	0.35313	0.00385439	0.011062	50	50
BRCA	SLC6A19	0.0268719	0.336324	3.43909	0.00411984	0.0075387	114	114
THCA	AGT	77.1156	178.072	2.30746	0.00765032	0.0159977	59	59
THCA	ACE2	54.3495	43.4308	0.79947	0.0108966	0.021919	59	59
BRCA	AGTR2	1.60626	0.66899	0.450688	0.0302937	0.047599	114	114
COAD	ACE	1290.52	989.389	0.766675	0.031642	0.0587936	26	26
HNSC	AGTR2	1.53306	0.417202	0.316707	0.0322361	0.0687736	43	43
THCA	ACE	867.29	692.87	0.798914	0.0375215	0.0653804	59	59
STAD	SLC6A19	5210.62	959.039	0.18407	0.0446347	0.106965	32	32
THCA	TMPRSS2	506.53	742.889	1.46653	0.0513747	0.0863968	59	59
STAD	ACE2	3605.1	473.85	0.131463	0.0539339	0.122817	32	32
KIRP	ACE	1103.85	695.468	0.630073	0.0643675	0.119028	32	32
STAD	ACE	5729.77	1628.93	0.284306	0.0711256	0.150532	32	32
ESCA	ACE	736.432	1347.44	1.82958	0.0712226	0.230696	11	11
PRAD	SLC6A19	32.4247	8.41779	0.261887	0.0884869	0.154376	52	52
BLCA	AGT	216.173	101.016	0.467539	0.0894755	0.20697	19	19
COAD	AGTR2	2.8206	0.921838	0.349873	0.100095	0.15629	26	26
LUSC	ACE2	67.0441	117.759	1.75532	0.103297	0.141329	51	51
HNSC	SLC6A19	0.154316	0.387344	1.91629	0.105301	0.179306	43	43
ESCA	TMPRSS2	5966.67	3069.35	0.514424	0.105417	0.282024	11	11
HNSC	ACE2	115.427	88.5563	0.767405	0.110573	0.186396	43	43
STAD	TMPRSS2	3742.41	2664.28	0.711923	0.111274	0.208874	32	32
BRCA	ACE	743.474	656.101	0.882496	0.118457	0.162568	114	114
THCA	SLC6A19	0.184785	0.557902	2.31017	0.127424	0.189242	59	59
LUSC	AGT	91.5041	63.6905	0.696372	0.134365	0.178503	51	51
ESCA	SLC6A19	47.8894	602.787	12.5629	0.136064	0.323069	11	11
PRAD	AGTR2	0.153213	0.0391577	0.549567	0.136683	0.219431	52	52
KIRP	AGT	1998.72	2954.26	1.47805	0.144041	0.228426	32	32
LUSC	SLC6A19	0.0728333	1.06897	6.76359	0.1574	0.20506	51	51
BLCA	ACE	408.307	295.259	0.723199	0.169767	0.317701	19	19
ESCA	AGT	161.881	2359.93	14.5698	0.177648	0.373455	11	11
KIRP	ACE2	1828.54	2541.18	1.38971	0.189003	0.28163	32	32
ESCA	AGTR2	1.07474	0.1719	0.231456	0.195559	0.393617	11	11
ESCA	ACE2	64.6498	654.274	10.1062	0.232456	0.431707	11	11
PRAD	ACE2	169.441	10.2703	0.061167	0.240082	0.340864	52	52
LIHC	AGTR2	0.03876	10.5753	76.9333	0.309582	0.403722	50	50
BLCA	TMPRSS2	1074.61	1582.83	1.47289	0.312824	0.467593	19	19
COAD	ACE2	698.453	957.825	1.3713	0.319651	0.407489	26	26
LUAD	SLC6A19	0.615928	1.26636	1.90852	0.348684	0.410699	58	58
BLCA	SLC6A19	0.206184	0.503079	1.96966	0.348755	0.487736	19	19
PRAD	AGT	624.317	1057.8	1.69422	0.355684	0.460129	52	52
BRCA	ACE2	30.9472	43.755	1.41253	0.409478	0.46919	114	114
KICH	ACE	440.838	360.939	0.818797	0.504016	0.577724	25	25
LIHC	AGT	90490	85010.8	0.939449	0.538926	0.615902	50	50
HNSC	ACE	317.392	291.908	0.919733	0.682548	0.755017	43	43
LIHC	ACE2	171.266	153.339	0.895384	0.714582	0.771083	50	50
STAD	AGTR2	10.1195	14.1941	1.39871	0.733349	0.809162	32	32
BLCA	AGTR2	0.523126	0.593716	1.11328	0.899507	0.935191	19	19
BLCA	ACE2	86.9658	86.6667	0.996565	0.994653	0.996595	19	19
