# Supplementary material for: Pan-Cancer Analysis of Genomic and Prognostic Characteristics Associated With Coronavirus Disease 2019 Regulators
Source: Front Med (Lausanne). 2021 Aug 11;8:662460. doi: 10.3389/fmed.2021.662460 (PMC8385656; doi:10.3389/fmed.2021.662460)
Supplement: Supplementary file 1 [file Data_Sheet_1.ZIP › SNP.txt]

Gene	TCGA-55-6975-01A	TCGA-69-7978-01A	TCGA-55-8508-01A	TCGA-38-A44F-01A	TCGA-17-Z044-01A	TCGA-17-Z028-01A	TCGA-69-8255-01A	TCGA-17-Z047-01A	TCGA-49-AAR2-01A	TCGA-99-8028-01A	TCGA-MP-A4TK-01A	TCGA-55-8204-01A	TCGA-17-Z057-01A	TCGA-44-3917-01A	TCGA-86-8674-01A	TCGA-55-8619-01A	TCGA-78-7163-01A	TCGA-86-8056-01A	TCGA-49-4507-01A	TCGA-MP-A4T8-01A	TCGA-97-A4M1-01A	TCGA-78-7155-01A	TCGA-55-7570-01A	TCGA-78-7153-01A	TCGA-73-4670-01A	TCGA-86-A4JF-01A	TCGA-17-Z023-01A	TCGA-86-8359-01A	TCGA-86-7955-01A	TCGA-05-4415-01A	TCGA-86-8075-01A	TCGA-17-Z017-01A	TCGA-05-4403-01A	TCGA-78-8640-01A	TCGA-49-6745-01A	TCGA-69-7979-01A	TCGA-17-Z015-01A	TCGA-75-5122-01A	TCGA-17-Z050-01A	TCGA-05-4382-01A	TCGA-78-8648-01A	TCGA-44-5644-01A	TCGA-44-8120-01A	TCGA-44-2666-01A	TCGA-05-5420-01A	TCGA-73-4677-01A	TCGA-17-Z025-01A	TCGA-97-8174-01A	TCGA-44-3396-01A
ACE2	Wild	Wild	Wild	Wild	Wild	Wild	Wild	Wild	Wild	Wild	Wild	Wild	Wild	Wild	Wild	Wild	Wild	Wild	Wild	Wild	Wild	Wild	Wild	Wild	Wild	Wild	Wild	Wild	Wild	Wild	Wild	Wild	Wild	Wild	Wild	Wild	Wild	Wild	Wild	Wild	Wild	Wild	Wild	Wild	Wild	Wild	Wild	Wild	Wild
ACE	Wild	Wild	Wild	Wild	Wild	Wild	Wild	Wild	Wild	Mutation	Wild	Wild	Wild	Wild	Wild	Wild	Wild	Wild	Wild	Wild	Wild	Wild	Wild	Wild	Wild	Wild	Wild	Wild	Wild	Wild	Wild	Wild	Wild	Wild	Wild	Wild	Wild	Wild	Wild	Wild	Wild	Wild	Wild	Wild	Wild	Wild	Wild	Wild	Wild
SLC6A19	Wild	Wild	Wild	Wild	Wild	Wild	Wild	Wild	Wild	Wild	Wild	Wild	Wild	Wild	Wild	Wild	Wild	Wild	Wild	Wild	Wild	Wild	Wild	Wild	Wild	Wild	Wild	Wild	Wild	Wild	Wild	Wild	Wild	Wild	Wild	Wild	Wild	Wild	Wild	Wild	Wild	Wild	Wild	Wild	Wild	Wild	Wild	Wild	Wild
AGT	Wild	Wild	Wild	Wild	Wild	Wild	Wild	Wild	Wild	Wild	Wild	Wild	Wild	Wild	Wild	Wild	Wild	Wild	Wild	Wild	Wild	Wild	Wild	Wild	Wild	Wild	Wild	Wild	Wild	Wild	Wild	Wild	Wild	Wild	Wild	Wild	Wild	Wild	Wild	Wild	Wild	Wild	Wild	Wild	Wild	Wild	Wild	Mutation	Wild
TMPRSS2	Wild	Wild	Wild	Wild	Wild	Wild	Wild	Wild	Wild	Wild	Wild	Wild	Wild	Wild	Wild	Wild	Wild	Wild	Wild	Wild	Wild	Wild	Wild	Wild	Wild	Wild	Wild	Wild	Wild	Wild	Wild	Wild	Wild	Wild	Wild	Wild	Wild	Wild	Wild	Wild	Wild	Wild	Wild	Wild	Wild	Wild	Wild	Wild	Wild
AGTR2	Wild	Wild	Wild	Wild	Wild	Wild	Wild	Wild	Wild	Wild	Wild	Wild	Wild	Wild	Wild	Wild	Wild	Wild	Wild	Wild	Wild	Wild	Wild	Wild	Wild	Wild	Wild	Wild	Wild	Wild	Wild	Wild	Wild	Wild	Wild	Wild	Wild	Wild	Wild	Wild	Wild	Wild	Wild	Wild	Wild	Wild	Wild	Wild	Wild
[truncated: 512 more columns]
